# Supplementary material for: Potential of Circulating miRNA Biomarkers and Exosomes for Early Pregnancy Diagnoses in Cattle
Source: Animals (Basel). 2024 May 28;14(11):1592. doi: 10.3390/ani14111592 (PMC11171103; doi:10.3390/ani14111592)
Supplement: Supplementary file 1 [file animals-14-01592-s001.zip]

Archive with 1 entries (1 files):
- animals-3024636-supplementary.pdf
